# Supplementary material for: Identification of Novel QTLs Associated with Frost Tolerance in Winter Wheat (Triticum aestivum L.)
Source: Plants (Basel). 2023 Apr 13;12(8):1641. doi: 10.3390/plants12081641 (PMC10146367; doi:10.3390/plants12081641)
Supplement: Supplementary file 1 [file plants-12-01641-s001.zip]

Archive with 2 entries (2 files):
- plants-2247413-supplementary S1.pdf
- plants-2247413-supplementary S2.pdf
